# Supplementary material for: Evaluating the Combined Anticancer Response of Checkpoint Inhibitor Immunotherapy and FAP-Targeted Molecular Radiotherapy in Murine Models of Melanoma and Lung Cancer
Source: Cancers (Basel). 2022 Sep 21;14(19):4575. doi: 10.3390/cancers14194575 (PMC9559475; doi:10.3390/cancers14194575)
Supplement: Supplementary file 1 [file cancers-14-04575-s001.zip]

Archive with 1 entries (1 files):
- cancers-1894067-supplementary.pdf
